# Supplementary material for: Current Perspectives on the Beneficial Effects of Soybean Isoflavones and Their Metabolites for Humans
Source: Antioxidants (Basel). 2021 Jun 30;10(7):1064. doi: 10.3390/antiox10071064 (PMC8301030; doi:10.3390/antiox10071064)
Supplement: Supplementary file 1 [file antioxidants-10-01064-s001.zip]

Archive with 1 entries (1 files):
- antioxidants-1275614-supplementary.pdf
